# Supplementary material for: The Phenotypic Characterization of the Oldest Italian Man from December 28, 2020, to September 23, 2021, A.T., Strengthens the Idea That the Immune System can Play a Key Role in the Attainment of Extreme Longevity
Source: J Clin Med. 2023 Dec 9;12(24):7591. doi: 10.3390/jcm12247591 (PMC10744028; doi:10.3390/jcm12247591)
Supplement: Supplementary file 1 [file jcm-12-07591-s001.zip]

Archive with 1 entries (1 files):
- jcm-2630143-supplementary.pdf
